# Supplementary material for: Human induced pluripotent stem cell-derived vocal fold mucosa mimics development and responses to smoke exposure
Source: Nat Commun. 2019 Sep 24;10:4161. doi: 10.1038/s41467-019-12069-w (PMC6760204; doi:10.1038/s41467-019-12069-w)
Supplement: Supplementary file 3 — Source data [file 41467_2019_12069_MOESM3_ESM.xlsx]

## Sheet: Figure 2 graphs
	iPS p63	iIPS K8	iPS K5	iPS K14	iPS k13		DE p63	DE K8	DE K5	DE K14	DE K13		AFE p63	AFE K8	AFE K5	AFE K14	AFE K13
	1.155	0.771	0.87	1.03	1.03		0.361	4	0.77	0.24	0.39		8.95	3.76	0.44	0.55	0.45
	1.831	0.738	1.14	0.97	0.97		0.22	4.15	0.76	0.27	0.87		8.18	4.09	0.43	0.54	0.53
	0.866	1.29	1.11	1.08	0.75		0.36	3.8	0.87	0.31	0.38		4.15	4.31	0.5	0.53	0.51
average	1.284	0.933	1.04	1.02667	0.916667		0.313667	3.98333	0.8	0.273333	0.546667		7.09333	4.05333	0.456667	0.54	0.496667
STD	0.495265	0.309611	0.147986	0.0550757	0.147422		0.0811193	0.175594	0.0608276	0.0351188	0.28006		2.57791	0.276827	0.0378594	0.01	0.0416333
log	0.108565	-0.0301184	0.0170333	0.0114295	-0.0377886		-0.503532	0.600247	-0.09691	-0.563307	-0.262277		0.85085	0.607812	-0.340401	-0.267606	-0.303935
	iPS SOX2	iPS SOX17	iPS FOXA2	iPS CDX2		DE SOX2	DE SOX17	DE FOXA2	DE CDX2		AFE SOX2	AFE SOX17	AFE FOXA2	AFE CDX2
	1.06	1.02	1.14	0.53		0.023	878	53.74	0.1		1.75	23.74	17.23	0.11
	0.98	0.96	0.75	1.47		0.024	861	57.44	0.24		1.6	14.71	16.13	0.35
	0.97	1.02	1.16	1.26		0.033	960	72.69	0.19		2.69	28.14	16.64	0.24
average	1.00333	1	1.01667	1.08667		0.0266667	899.667	61.29	0.176667		2.01333	22.1967	16.6667	0.233333
STD	0.0493288	0.034641	0.231157	0.49339		0.00550757	52.9371	10.0445	0.070946		0.59079	6.84672	0.550485	0.120139

## Sheet: Figure 3 graphs 
	AFE control	no FGFs	low bFGF	high bFGF	FGFs mix
SHH	1.038	3.885	15.946	22.08	56.75
	0.964	4.291	10.48	16.03	47.82
	1	4.088	13.5	19.8	52.5
Average	1.00067	4.088	13.3087	19.3033	52.3567
Stdev	0.0370045	0.203	2.73802	3.05543	4.46673
p63	0.976	60.22	110.47	191.04	147.82
	1.025	66.64	125.35	218.72	170.96
	1	63.6	118.2	206	158.9
average	1.0005	63.43	117.91	204.88	159.39
STDev	0.0245017	3.2115	7.44188	13.8551	11.5735
K8	1.032	3.58	4.26	3.38	1.19
	0.97	4.13	4.02	2.98	1.11
	0.99	3.9	4.1	3.21	1.14
average	1.001	3.855	4.14	3.18	1.15
Stdev	0.0316439	0.276225	0.122202	0.200749	0.0404145
K5	1.025	17.59	18.64	17.58	32.8
	0.975	16.99	12.76	12.04	21.25
	1.05	17.4	15.8	15	28
average	1	17.29	15.7	14.81	27.025
Stdev	0.0381881	0.306649	2.94057	2.77217	5.80237
K14	1.01	0.34	0.51	1.54	44.49
	0.99	0.44	0.65	1.9	54.12
	1	0.4	0.6	1.69	51
average	1	0.39	0.58	1.72	49.305
Stdev	0.01	0.0503322	0.070946	0.180831	4.91344
K13	0.81	0.29	0.69	3.47	25.2
	1.23	0.74	0.76	1.16	15.58
	1	0.6	0.73	2.5	21
average	1.02	0.515	0.725	2.315	20.39
Stdev	0.210317	0.23029	0.0351188	1.15993	4.82288

## Sheet: Figure 4 graphs
gene p63	iPS	DE	AFE	VBP	VFE
	1	0.15	46.22	83.14	790
	0.99	0.21	40.11	85.97	676
	1.09	0.14	48.93	133	767
Average	1.02667	0.166667	45.0867	100.703	744.333
STDEV	0.0550757	0.0378594	4.5179	28.0055	60.2854
gene K8	iPS	DE	AFE	VBP	VFE
	1.03	4.18	6.01	7.3	1.39
	1.04	4.03	4.36	9.6	1.89
	0.96	4.56	5.87	8.8	2.11
Average	1.01	4.25667	5.41333	8.56667	1.79667
STDEV	0.043589	0.273191	0.914895	1.16762	0.368963
gene K14	iPS	DE	AFE	VBP	VFE
	1.18	0.7	0.48	0.62	1286
	0.93	0.75	0.38	0.48	2081
	1.07	0.71	0.29	0.37	3890
Average	1.06	0.72	0.383333	0.49	2419
STDEV	0.1253	0.0264575	0.0950438	0.1253	1334.5
gene K13	iPS	DE	AFE	VBP	VFE
	0.94	0.17	0.87	0.7	1407
	1.06	0.18	0.52	0.49	1242
	1.13	0.24	0.56	0.38	2681
Average	1.04333	0.196667	0.65	0.523333	1776.67
STDEV	0.0960902	0.0378594	0.191572	0.162583	787.509
gene K5	iPS	DE	AFE	VBP	VFE
	1.13	2.43	1.11	2.95	561
	0.95	1.09	1.25	1.14	524
	0.99	1.03	1.1	0.81	568
Average	1.02333	1.51667	1.15333	1.63333	551
STDEV	0.0945163	0.791539	0.083865	1.15214	23.6432
MUC1	iPS	DE	AFE	VBP	VFE
	1.14	0.07	1.03	0.77	39.82
	1	0.08	0.98	1.11	36.23
	1.05	0.06	0.93	1.21	43.55
Average	1.06333	0.07	0.98	1.03	39.8667
STDEV	0.070946	0.01	0.05	0.230651	3.66022
MUC4	iPS	DE	AFE	VBP	VFE
	1.01	0.63	0.64	0.24	18.71
	0.98	0.54	0.75	0.33	35.5
	1.03	0.49	0.91	0.79	18.18
Average	1.00667	0.553333	0.766667	0.453333	24.13
STDEV	0.0251661	0.070946	0.135769	0.295014	9.85027

## Sheet: Figure 10
Ki67	VFE Control	VFE CSE	VFF Control	VFF CSE											GFP + Control	GFP+ CSE	GFP- control	GFP- CSE
	0.2214	0.099	0.01768	0.0185											626372	880578	548856	881740
	0.1667	0.051	0.016	0.017											662650	445813	234758	252360
	0.132	0.1107	0.054	0.0262											517232	861287	467227	105697
Average	0.173367	0.0869	0.0292267	0.0205667										Average	602085	729226	416947	413266
STDEV	0.0450713	0.0316359	0.0214708	0.00493592										STDEV	75690.2	245632	162974	412285
Gene p63	Control VFE	CSE 5% VFE			COL1A1	Control VFF	CSE 5% VFF			K14 Control VFE	K14 CSE 5% VFE	K13 Control VFE	K13 CSE 5% VFE	p63 Control VFE	p63 CSE 5% VFE	K8 Control VFE	K8 CSE 5% VFE	CDH 1 Control VFE	CDH1 CSE 5% VFE	MUC 1Control VFE	Muc 1CSE 5% VFE	Control VFE	CSE 5% VFE
	0.99	0.76				1	1.63			0.99	6.02	0.99	1.82	0.99	0.76	1	1.14	1	1.03	0.99	4.19	0.99	4.63
	0.99	1.06				1	1.87			1	10.25	1	1.64	0.99	1.06	0.99	1.64	0.99	1.46	1	4.67	1	5.71
	1	0.55				1.01	0.38			0.93	6.35	1	2.5	1	0.55	1.01	1.54	1.01	1.56	1	2.25	1.02	5.07
Average	0.993333	0.79			Average	1.00333	1.29333			0.973333	7.54	0.996667	1.98667	0.993333	0.79	1	1.44	1	1.35	0.996667	3.70333	1.00333	5.13667
STDEV	0.00471405	0.209284			STDEV	0.0057735	0.800021			0.0378594	2.35272	0.0057735	0.453578	0.0057735	0.25632	0.01	0.264575	0.01	0.281603	0.0057735	1.2813	0.0152753	0.543078
K8	Control VFE	CSE 5% VFE			COL1A2	Control VFF	CSE 5% VFF
	1	1.14				1	1.13
	0.99	1.64				0.99	1.08
	1.01	1.54				1	0.4
Average	1	1.44			Average	0.996667	0.87
STDEV	0.00816497	0.216025			STDEV	0.0057735	0.407799
K14	Control VFE	CSE 5% VFE			HAS3	Control VFF	CSE 5% VFF
	0.99	6.02				1	0.87
	1	10.25				0.99	0.65
	0.93	6.35				1	1.29
Average	0.973333	7.54			Average	0.996667	0.936667
STDEV	0.0309121	1.92099			STDEV	0.0057735	0.325167
K13	Control VFE	CSE 5% VFE			TGFb	Control VFF	CSE 5% VFF
	0.99	1.82				1	1.18
	1	1.64				1.02	1.19
	1	2.5				1	1.5
Average	0.996667	1.98667			Average	1.00667	1.29			Col 1a1 Control VFF	Col 1a1 CSE 5% VFF	Col 1a2Control VFF	Col 1a2CSE 5% VFF	HAS3 Control VFF	HAS3 CSE 5% VFF	TGF Control VFF	TGF CSE 5% VFF	MMP2 Control VFF	MMP2 CSE 5% VFF
STDEV	0.00471405	0.370345			STDEV	0.011547	0.181934			1	1.63	1	1.13	1	0.87	1	1.18	1.01	1.93
										1	1.87	0.99	1.08	0.99	0.65	1.02	1.19	1	2.12
CDH1	Control VFE	CSE 5% VFE			MMP-2	Control VFF	CSE 5% VFF			1.01	0.38	1	0.4	1	1.29	1	1.5	1.01	3.63
	1	1.03				1.01	1.93			1.00333	1.29333	0.996667	0.87	0.996667	0.936667	1.00667	1.29	1.00667	2.56
	0.99	1.46				1	2.12			0.0057735	0.800021	0.0057735	0.407799	#NAME?	0.325167	0.011547	0.181934	0.0057735	0.931504
	1.01	1.56				1.01	3.63
Average	1	1.35			Average	1.00667	2.56
STDEV	0.00816497	0.229928			STDEV	0.0057735	0.931504
MUC1	Control VFE	CSE 5% VFE
	0.99	4.19
	1	4.67
	1	2.25
Average	0.996667	3.70333
STDEV	0.00471405	1.04618
MUC4	Control VFE	CSE 5% VFE
	0.99	4.63
	1	5.71
	1.02	5.07
Average	1.00333	5.13667
STDEV	0.0124722	0.443421

## Sheet: Figure 10 graph E
	Control VFE IL6	CSE VFE IL6	Control VFE IL8	CSE VFE IL8	Control VFF IL6	CSE VFF IL6	Control VFF IL8	CSE VFF IL8
	1.462	141.961	0.891	15.36	1.0458	24.024	1.0757	61.4
	0.698	136.981	1.122	18.26	0.9561	24.858	0.9296	64.33
	1.152	125.8	1.016	16.15	1.112	25.678	1.0567	68.98
average	1.104	134.914	1.0065	16.59	1.03797	24.8533	1.02067	64.9033
Stdev	0.384255	8.2764	0.11563	1.49923	0.0782446	0.82701	0.0794362	3.82239

## Sheet: Table 2
		VFE67/1	VFE 67/2	VFE 80/1	VFE80/2	iPS VFE 37A	iPS VFE 37b	iPS VFE39A	iPS VFE39B	fetal Eso 1	Fetal Eso 2	Fetal Eso 3	fetal Eso 4	IpsVFE new file				human VFE	iPS VFE	Eso	iPS new
C1orf85	EE	1839.78	1938.17	2083.96	2046.97	2263.57	2599.58	1793.7	1870.03	576.05	374.064	548.374	599.995	1745.53	2008.45	1429.8	1491.02	2034.49	2131.72	524.621	1668.7
C22orf28	EE	3268.67	3244.29	2376.67	2564.89	2553.41	2462.84	2322.78	2207.43	788.994	686.39	878.835	917.978	1969.05	1902.8	1851.54	1760.03	2863.63	2386.61	818.049	1870.85
CALR	EE	23923.1	23967.7	47095.5	47765.3	24246	23840.8	22904.5	22451.6	7826.51	6646.9	7076.18	8080.51	18697.1	18419.5	18257.7	17901.1	35687.9	23360.7	7407.53	18318.9
CANX	EE	22570.1	22376.2	34996.5	37286.3	27604.8	26320.5	23569.5	22444	4212.28	3613.53	3903.27	5700.67	21287.2	20335.3	18787.8	17895.1	29307.3	24984.7	4357.44	19576.4
CARS	EE	2983.62	2921.02	1403.01	1391.97	2441.84	2446.4	3487.55	3594.85	560.516	479.383	476.535	604.311	1883.01	1890.1	2780	2866.25	2174.91	2992.66	530.186	2354.84
CD151	EE	5201.43	5434.05	9628.16	8645.71	3853.72	4353.16	4284.03	4532.62	1581.22	982.373	1326.63	1489.2	2971.76	3363.27	3414.9	3613.96	7227.34	4255.88	1344.86	3340.97
CDH13	EE	4508.15	4639.52	20715.2	21947.6	4542.94	4528.74	5858.17	5622.05	262.782	495.726	277.779	100.719	3503.25	3498.93	4669.68	4482.59	12952.6	5137.97	284.251	4038.61
CTNNB1	EE	10505.4	10622.7	9640.24	9915.82	10271.9	9822.88	9695.48	9589.32	4979.27	4690.33	5471.77	8843.09	7921.13	7589.2	7728.48	7645.78	10171	8521.74	5996.11	7721.15
FOXC2	EE	39.4563	38.8969	275.632	220.97	244.394	299.298	429.696	506.658	40.1293	13.6188	19.1572	2.87767	188.462	231.239	342.52	403.969	163.87	370.011	18.9458	291.548
KLF16	EE	720.195	740.58	709.543	570.378	573.007	694.921	762.32	791.127	288.672	192.48	340.04	207.192	441.87	536.899	607.662	630.784	685.174	705.344	24.2767	554.304
NME2	EE	9046.55	9293.91	5622.17	5256.16	6127.6	6362.35	7731.02	8248.04	47.8963	8.17131	16.7625		4725.25	4915.58	6162.57	6576.35	7304.7	7117.25	24.2767	5594.94
RHOC	EE	6535.09	6897.94	9658.03	9405.38	7575.67	7900.24	9009.05	9179.08	1897.08	1360.07	1805.56	2935.23	5841.92	6103.76	7181.32	7318.68	8124.11	8416.01	1999.48	6611.42
SERP1	EE	4760.57	4553.08	2880.39	2903.3	3870.07	3702.9	3873.02	3833.19	994.171	951.503	1154.22	1223.01	2984.38	2860.88	3087.27	3056.29	3774.33	3819.8	1080.73	2997.2
TCEA1	EE	4666.15	4555.78	3138.75	3490.23	4437.84	4118.49	5213.77	4829.58	614.885	592.874	699.237	732.368	3422.21	3181.97	4156.02	3850.73	3962.73	4649.92	659.841	3652.73
HOXB3	EE	173.81	175.663	500.159	449.046	5.60471	15.6006	326.927	326.575	2064.07	1632.45	1281.14	1972.64	4.32203	12.0531	260.601	260.386	324.669	168.677	1737.57	134.34
PBX3	EE	387.632	400.181	547.588	569.838	740.896	797.583	381.431	408.244	1217.47	1560.72	1053.64	602.872	571.337	616.216	304.047	325.502	476.31	582.039	1108.68	454.276
PBX4	EE	3.19916	2.28134	0.914383	0.947314	10.2753	12.6755	6.83027	10.2471	124.919	156.163	155.652	93.5244	7.92372	9.79317	5.44456	8.17024	1.83555	10.0071	132.564	7.83292
RFX3	EE	71.096	60.4898	73.1507	77.6797	82.2492	98.4791	99.5465	76.8532	416.827	630.099	550.769	707.908	199.844	214.704	317.403	321.891	70.604	89.282	576.4	263.46
SAMHD1	EE	193.752	210.191	642.098	657.663	747.547	701.932	497.743	410.95	2798.05	2258	3201.64	3430.19	576.465	542.316	396.762	327.659	425.926	589.543	2921.97	460.801
MUC22	EE	0.949084	10.266	33.8322	22.7829	0.990166	3.54915	4.62251	7.52137	22.0064	19.0664	71.8394		0.763559	2.74209	3.6847	5.99696	16.9576	9.42486	37.6374	3.29683
CDH6	EE	4.12692	2.05321	436.298	482.514	62.3991	48.5765	69.308	58.7979	717.15	769.011	938.701	987.042	48.1186	37.5304	55.247	46.8808	231.248	59.7704	852.976	46.9442
SOX13	EE	596.11	626.068	311.064	339.422	259.153	277.896	398.186	403.715	1661.48	1186.66	1903.74	2031.64	199.844	214.704	317.403	321.891	468.166	334.738	1695.88	263.46
SOX2	EE	591.418	596.514	177.518	174.069	213.624	243.819	119.259	115.628	4522.32	3744.27	5146.09	5437.36					384.88	173.082	4712.51
NOTCH4	EE	3.19916	6.84402	12.8014	16.1043	9.34119	17.2875	23.6546	12.2965	582.522	460.317	431.036	494.96	7.20339	13.3564	18.8556	9.80429	9.73722	15.6449	492.209	12.3049
